# Supplementary material for: Structural changes in the gut virome of patients with atherosclerotic cardiovascular disease
Source: Microbiol Spectr. 2023 Dec 5;12(1):e01050-23. doi: 10.1128/spectrum.01050-23 (PMC10782949; doi:10.1128/spectrum.01050-23)
Supplement: Table S1 — Metadata of the ACVD data sets and read mapping rate for multiple references. [file spectrum.01050-23-s0001.xlsx]

## Sheet: S.Table1
Table S1| Metadata of the ACVD datasets, and reads mapping rate for multiple references.
Sample ID	Metadata						Maping Rate
	group	Age	Gender	BMI	Height	Weight	map2host	map2uhgg	map2cnCVG
ERR2017494	HC	57	female	65.7462	156	160	0	0.8616	0.0375886
ERR2017560	HC	61	female	62.883	157	155	0	0.8719	0.0312228
ERR2017486	HC	57	female	59.5825	156	145	0	0.8343	0.042469
ERR2017589	HC	57	female	50.321	165	137	0	0.7985	0.127868
ERR2017535	HC	58	female	43.56	150	98	0	0.868	0.035306
ERR2017539	HC	NA	male	38.872	172	115	0	0.8468	0.0458327
ERR2017655	ACVD	33.8986	male	35.51	176	110	0	0.84	0.0402433
ERR2017534	HC	56	female	32.05	158	80	0	0.8589	0.0463036
ERR2017524	HC	79	female	32.05	157	79	0	0.8024	0.0419952
ERR2017537	HC	57	male	32.03	160	82	0	0.8555	0.0428819
ERR2017641	ACVD	55.6521	male	31.89	168	90	0	0.8691	0.0330606
ERR2017426	HC	40	male	31.4	165	85.5	0	0.8192	0.0482806
ERR2017652	ACVD	61.5753	female	31.25	160	80	0	0.7339	0.0560026
ERR2017715	ACVD	59.0904	male	31.14	170	90	0.0003	0.7718	0.0331701
ERR2017718	ACVD	60.7178	male	30.42	172	90	0	0.8593	0.0377309
ERR2017705	ACVD	72.126	male	30.37	175	93	0	0.8466	0.0377884
ERR2017657	ACVD	71.7507	male	30.35	176	94	0	0.7716	0.0629443
ERR2017523	HC	66	male	30.12	167	84	0	0.81	0.0795976
ERR2017686	ACVD	60.4603	male	30.116	168	85	0.0008	0.8601	0.0474887
ERR2017679	ACVD	42.3178	male	30.116	168	85	0	0.8639	0.0382972
ERR2017619	ACVD	65.4521	male	30.11	163	80	0.0077	0.8443	0.0367872
ERR2017698	ACVD	70.8904	female	30.043	158	75	0.0005	0.8427	0.056077
ERR2017477	HC	61	female	NA	NA	NA	0	0.8164	0.0643464
ERR2017517	HC	61	male	NA	NA	63.5	0	0.8456	0.0345296
ERR2017476	HC	61	male	NA	NA	NA	0	0.8316	0.0631622
ERR2017481	HC	58	female	NA	NA	NA	0	0.8459	0.0385442
ERR2017515	HC	53	male	NA	NA	NA	0	0.8572	0.0383322
ERR2017472	HC	51	female	NA	NA	NA	0	0.8525	0.0393044
ERR2017475	HC	51	female	NA	NA	NA	0	0.8255	0.0759907
ERR2017445	HC	46	female	29.64	158	74	0	0.8228	0.0412189
ERR2017452	HC	57	male	29.38	165	80	0	0.8138	0.0495867
ERR2017568	HC	107	male	28.89	169.5	83	0.0002	0.8184	0.0333738
ERR2017468	HC	69	female	28.76	156	70	0	0.8591	0.0324247
ERR2017579	HC	NA	female	28.673	154	68	0	0.8423	0.0362783
ERR2017565	HC	59	male	28.08	174	85	0	0.8068	0.068212
ERR2017587	HC	60	female	28.07	151	64	0	0.8762	0.0300713
ERR2017504	HC	57	male	27.6817	170	80	0	0.8528	0.0386824
ERR2017550	HC	58	male	27.55	165	75	0	0.8603	0.0450841
ERR2017576	HC	NA	female	27.55	165	75	0	0.8414	0.0315578
ERR2017548	HC	58	female	27.43	162	72	0	0.811	0.0775272
ERR2017567	HC	57	female	27.34	160	70	0	0.8554	0.0495414
ERR2017593	HC	54	female	27.24	158	68	0	0.8728	0.0362197
ERR2017484	HC	70	male	27.0716	167	75.5	0	0.8378	0.055581
ERR2017572	HC	62	female	27.06	155	65	0	0.7985	0.0701709
ERR2017519	HC	80	female	27.06	155	65	0	0.8274	0.0393663
ERR2017441	HC	56	female	26.99	154	64	0	0.7724	0.0795266
ERR2017551	HC	58	female	26.96	169	77	0	0.8316	0.0707898
ERR2017500	HC	65	male	26.81	165	73	0	0.8404	0.0470442
ERR2017454	HC	53	male	26.77	164	72	0	0.8519	0.0320879
ERR2017434	HC	53	female	26.67	150	60	0	0.7926	0.0858733
ERR2017415	HC	53	female	26.67	150	60	0	0.8417	0.0425483
ERR2017575	HC	61	male	26.3	170	76	0.0004	0.8351	0.0605967
ERR2017578	HC	NA	female	26.14	154	62	0	0.8572	0.0341021
ERR2017588	HC	55	female	26.04	158	65	0	0.8273	0.0431565
ERR2017574	HC	62	female	26.04	158	65	0	0.8247	0.0463416
ERR2017435	HC	52	female	26	150	58.5	0.0001	0.7885	0.0936235
ERR2017558	HC	55	male	25.95	170	75	0	0.8349	0.0721981
ERR2017471	HC	65	female	25.78	150	58	0	0.8414	0.0682046
ERR2017540	HC	54	male	25.71	165	70	0	0.8524	0.047731
ERR2017439	HC	55	female	25.64	158	64	0	0.8757	0.0264015
ERR2017465	HC	77	female	25.63	153	60	0	0.8255	0.0538512
ERR2017457	HC	50	male	25.6	174	77.5	0	0.8374	0.0424344
ERR2017413	HC	48	male	25.4	166	70	0	0.8049	0.0339937
ERR2017559	HC	56	female	25.39	160	65	0	0.8457	0.0430062
ERR2017563	HC	107	female	25.39	160	65	0	0.8511	0.0364641
ERR2017423	HC	55	female	25.39	160	65	0	0.8448	0.0335484
ERR2017464	HC	65	male	25.39	160	65	0	0.8	0.100723
ERR2017532	HC	NA	female	25.39	155	61	0.0005	0.8393	0.0399533
ERR2017462	HC	73	female	25.3	154	60	0.0001	0.7995	0.0869312
ERR2017580	HC	NA	female	25.1	164	67.5	0	0.7586	0.0477006
ERR2017418	HC	61	female	25.07	156	61	0	0.7743	0.0630185
ERR2017491	HC	67	male	25.01	172	74	0	0.8304	0.0442546
ERR2017419	HC	44	female	24.97	155	60	0	0.8255	0.0637528
ERR2017522	HC	65	female	24.97	155	60	0	0.8416	0.0432125
ERR2017450	HC	52	female	24.84	158	62	0	0.7845	0.0969754
ERR2017564	HC	62	male	24.8	168	70	0	0.8226	0.0461141
ERR2017438	HC	47	male	24.68	172	73	0	0.862	0.0250952
ERR2017456	HC	57	male	24.62	178	78	0.0002	0.8259	0.0665339
ERR2017412	HC	53	male	24.61	160	63	0	0.7732	0.091691
ERR2017443	HC	70	male	24.46	163	65	0	0.839	0.0334454
ERR2017536	HC	65	male	24.39	173	73	0	0.8259	0.0325315
ERR2017543	HC	51	male	24.39	173	73	0	0.8656	0.0307772
ERR2017429	HC	67	female	24.34	157	60	0.0001	0.8169	0.056537
ERR2017474	HC	53	male	24.2424	165	66	0	0.8232	0.0648544
ERR2017440	HC	50	male	24.22	160	62	0	0.8397	0.0482903
ERR2017526	HC	66	female	24.12	151	55	0	0.8457	0.0680414
ERR2017430	HC	67	male	24.02	167	67	0.0001	0.7946	0.113958
ERR2017518	HC	68	male	24.01	162	63	0	0.8477	0.0636142
ERR2017542	HC	58	male	23.99	178	76	0	0.8378	0.0711512
ERR2017433	HC	56	male	23.88	165	65	0	0.8244	0.0442199
ERR2017411	HC	52	male	23.88	165	65	0	0.8475	0.0347746
ERR2017470	HC	67	male	23.88	165	65	0	0.8823	0.0247803
ERR2017521	HC	74	male	23.88	165	65	0	0.8438	0.0563774
ERR2017473	HC	54	NA	23.8751	165	65	0	0.8547	0.0278239
ERR2017437	HC	52	female	23.81	152	55	0	0.8461	0.0463182
ERR2017513	HC	59	female	23.8054	152	55	0	0.8392	0.0498419
ERR2017446	HC	61	female	23.73	155	57	0	0.8984	0.0143913
ERR2017489	HC	56	male	23.7118	163	63	0	0.8479	0.0462942
ERR2017547	HC	57	female	23.65	149	52.5	0	0.8002	0.12553
ERR2017495	HC	53	female	23.634	158	59	0	0.8446	0.0452413
ERR2017458	HC	62	male	23.43	162	61.5	0	0.8365	0.0369213
ERR2017557	HC	61	female	23.42	156	57	0	0.8527	0.0469426
ERR2017460	HC	55	male	23.36	170	67.5	0	0.8196	0.0395253
ERR2017451	HC	54	male	23.36	170	67.5	0	0.8532	0.0352667
ERR2017516	HC	61	female	23.2602	163	61.8	0.0001	0.8407	0.0528226
ERR2017597	HC	62	male	23.18	170	67	0	0.8361	0.0511388
ERR2017414	HC	53	female	23.03	158	57.5	0.0001	0.8353	0.0387838
ERR2017531	HC	107	male	23.03	168	65	0.0002	0.7934	0.0325316
ERR2017467	HC	74	female	22.86	162	60	0.001	0.8267	0.0506175
ERR2017527	HC	65	male	22.86	162	60	0	0.8432	0.0338213
ERR2017490	HC	59	male	22.8374	170	66	0	0.8159	0.0589642
ERR2017552	HC	69	male	22.76	169	65	0.0003	0.8287	0.045065
ERR2017431	HC	38	male	22.68	168	64	0	0.8501	0.0278041
ERR2017561	HC	55	female	22.68	164	61	0	0.8412	0.0364601
ERR2017503	HC	58	female	22.5896	167	63	0	0.8176	0.0712181
ERR2017545	HC	66	male	22.5	166	62	0.0001	0.848	0.0314134
ERR2017555	HC	62	male	22.41	169	64	0	0.8199	0.077706
ERR2017591	HC	59	female	22.41	157	55.25	0	0.8215	0.0855347
ERR2017416	HC	60	male	22.34	177	70	0.0002	0.8464	0.0436599
ERR2017510	HC	59	female	22.2656	160	57	0.0001	0.8494	0.0481142
ERR2017428	HC	54	female	22.22	150	50	0	0.8342	0.0385176
ERR2017595	HC	63	female	22.21	153	52	0	0.8618	0.0307124
ERR2017586	HC	58	female	22.19	156	54	0	0.8426	0.0404495
ERR2017553	HC	68	female	22.15	159	56	0.0002	0.8347	0.0297862
ERR2017442	HC	58	female	22.06	155	53	0	0.8288	0.043562
ERR2017541	HC	56	female	22.04	165	60	0	0.8416	0.0349026
ERR2017596	HC	60	female	21.93	154	52	0	0.8389	0.0255206
ERR2017520	HC	71	male	21.88	160	56	0	0.8475	0.0389823
ERR2017485	HC	66	female	21.7778	150	49	0	0.8255	0.0430282
ERR2017461	HC	74	male	21.72	162	57	0	0.8891	0.0271691
ERR2017512	HC	64	male	21.6128	168	61	0	0.863	0.0420243
ERR2017427	HC	55	female	21.56	150	48.5	0	0.8315	0.0470312
ERR2017436	HC	55	male	21.55	175	66	0	0.8424	0.0309219
ERR2017514	HC	62	female	21.4903	151	49	0	0.8514	0.0425492
ERR2017571	HC	61	male	21.48	160	55	0	0.843	0.0447866
ERR2017466	HC	84	male	21.48	160	55	0.0006	0.8564	0.0295044
ERR2017499	HC	69	female	21.3333	150	48	0	0.814	0.0694016
ERR2017449	HC	60	female	21.33	150	48	0	0.8355	0.0452878
ERR2017562	HC	56	female	21.26	168	60	0	0.8251	0.0653517
ERR2017507	HC	59	male	21.2585	168	60	0	0.8437	0.0349342
ERR2017594	HC	62	female	21.21	152	49	0	0.8831	0.0284162
ERR2017549	HC	57	female	21.1	157	52	0	0.8356	0.0438357
ERR2017432	HC	45	female	21.08	154	50	0	0.8346	0.0415083
ERR2017424	HC	50	female	21.08	154	50	0	0.7958	0.0393371
ERR2017569	HC	62	female	21.08	154	50	0	0.8473	0.0481964
ERR2017463	HC	72	female	21.08	154	50	0	0.8769	0.0325701
ERR2017573	HC	63	male	21.01	169	60	0	0.8439	0.0247413
ERR2017533	HC	63	female	20.96	159	53	0	0.8453	0.0344422
ERR2017487	HC	56	female	20.8117	155	50	0	0.87	0.0389592
ERR2017453	HC	56	female	20.81	155	50	0	0.8339	0.038964
ERR2017546	HC	66	male	20.8	167	58	0	0.8476	0.0367659
ERR2017417	HC	69	male	20.76	170	60	0	0.849	0.0352151
ERR2017530	HC	69	female	20.7	139	40	0.0006	0.8587	0.0317901
ERR2017455	HC	59	male	20.45	164	55	0	0.8786	0.0326011
ERR2017592	HC	59	female	20.31	160	52	0	0.8424	0.0394321
ERR2017508	HC	63	male	20.202	165	55	0	0.8581	0.0338229
ERR2017444	HC	60	female	20.2	165	55	0	0.8198	0.0263032
ERR2017447	HC	40	male	20.02	176	62	0	0.826	0.0365452
ERR2017554	HC	63	female	20	150	45	0	0.8693	0.0361005
ERR2017584	HC	56	female	20	150	45	0	0.8415	0.0402383
ERR2017529	HC	79	male	20	150	45	0	0.8258	0.0568708
ERR2017469	HC	65	female	19.56	150	44	0.0001	0.7984	0.0617966
ERR2017525	HC	70	female	19.56	155	47	0	0.8362	0.0678339
ERR2017482	HC	60	male	19.487	168	55	0	0.8466	0.0348545
ERR2017421	HC	54	female	19.48	152	45	0	0.8163	0.0978792
ERR2017544	HC	56	female	19.48	152	45	0	0.8103	0.0484054
ERR2017590	HC	61	male	19.36	167	54	0	0.8542	0.0451549
ERR2017420	HC	56	female	19.23	158	48	0	0.8286	0.0408918
ERR2017538	HC	NA	female	18.83	158	47	0.0001	0.8594	0.0415697
ERR2017577	HC	65	male	18.82	163	50	0	0.8483	0.0286607
ERR2017570	HC	61	female	18.79	159	47.5	0.0002	0.8217	0.0288283
ERR2017459	HC	50	female	18.31	155	44	0	0.8486	0.0327381
ERR2017479	HC	62	female	18.2222	150	41	0	0.8639	0.0309615
ERR2017506	HC	55	female	18.0802	156	44	0	0.8731	0.0248674
ERR2017566	HC	61	female	17.9	155	43	0.0001	0.8409	0.069317
ERR2017483	HC	58	male	17.7462	161	46	0	0.8568	0.0382413
ERR2017581	HC	56	female	17.63	158	44	0	0.8263	0.0608121
ERR2017422	HC	41	female	17.4	159	44	0	0.8371	0.0436941
ERR2017556	HC	67	female	16.82	158	42	0	0.8622	0.0405478
ERR2017448	HC	43	female	16.65	155	40	0	0.8137	0.0526258
ERR2017528	HC	74	female	16.61	170	48	0	0.8141	0.0301388
ERR2017478	HC	59	female	16.0156	160	41	0	0.8379	0.0410984
ERR2017736	ACVD	63.0849	female	NA	150	NA	0	0.8553	0.0416244
ERR2017772	ACVD	55	female	NA	NA	NA	0	0.8593	0.0376874
ERR2017803	ACVD	61	male	NA	NA	NA	0	0.8394	0.0577786
ERR2017627	ACVD	81.7288	female	NA	151	NA	0	0.9424	0.0094584
ERR2017795	ACVD	61	female	NA	NA	NA	0.0001	0.8696	0.0385721
ERR2017748	ACVD	59.0932	male	NA	NA	80	0	0.8498	0.0363267
ERR2017805	ACVD	61	male	NA	NA	NA	0.0003	0.8524	0.03566
ERR2017777	ACVD	62	male	NA	NA	NA	0	0.8401	0.0571744
ERR2017792	ACVD	61	male	NA	NA	NA	0	0.8401	0.0419961
ERR2017806	ACVD	61	male	NA	NA	NA	0.0003	0.8715	0.0341938
ERR2017759	ACVD	43	male	NA	NA	NA	0.0001	0.8647	0.0415998
ERR2017778	ACVD	61	NA	NA	NA	NA	0	0.8428	0.0359156
ERR2017751	ACVD	56	male	NA	NA	NA	0.0003	0.8467	0.0490193
ERR2017773	ACVD	74	male	NA	NA	NA	0.0005	0.8387	0.0445596
ERR2017779	ACVD	61	NA	NA	NA	NA	0	0.8756	0.0259715
ERR2017791	ACVD	61	female	NA	NA	NA	0.0001	0.8551	0.0251497
ERR2017771	ACVD	65	male	NA	NA	NA	0.0003	0.8663	0.0313895
ERR2017761	ACVD	42	male	NA	NA	NA	0.0002	0.8639	0.0310093
ERR2017809	ACVD	61	male	NA	NA	NA	0	0.8159	0.0388168
ERR2017781	ACVD	61	male	NA	NA	NA	0.002	0.8665	0.030589
ERR2017797	ACVD	61	male	NA	NA	NA	0	0.843	0.0605838
ERR2017796	ACVD	61	male	NA	NA	NA	0	0.842	0.037541
ERR2017804	ACVD	61	male	NA	NA	NA	0	0.8332	0.0326323
ERR2017789	ACVD	61	male	NA	NA	NA	0	0.8433	0.0335416
ERR2017752	ACVD	67	male	NA	NA	NA	0	0.8644	0.0294402
ERR2017786	ACVD	61	male	NA	NA	NA	0	0.8876	0.0223034
ERR2017799	ACVD	61	male	NA	NA	NA	0	0.8453	0.0431826
ERR2017780	ACVD	61	NA	NA	NA	NA	0	0.8551	0.0428009
ERR2017756	ACVD	66	male	NA	NA	NA	0.0011	0.8545	0.0390994
ERR2017775	ACVD	62	female	NA	NA	NA	0.0027	0.8337	0.0360857
ERR2017754	ACVD	69	male	NA	NA	NA	0.0001	0.8817	0.0231658
ERR2017793	ACVD	61	male	NA	NA	NA	0.0001	0.8544	0.0416329
ERR2017788	ACVD	61	male	NA	NA	NA	0	0.8878	0.0287459
ERR2017808	ACVD	61	NA	NA	NA	NA	0	0.859	0.0347373
ERR2017785	ACVD	61	male	NA	NA	NA	0	0.8509	0.031458
ERR2017790	ACVD	61	male	NA	NA	NA	0	0.8782	0.0305226
ERR2017753	ACVD	79	male	NA	NA	NA	0.0001	0.8846	0.027016
ERR2017767	ACVD	55	male	NA	NA	NA	0.0002	0.8189	0.0517304
ERR2017765	ACVD	62	male	NA	NA	NA	0	0.8252	0.046787
ERR2017794	ACVD	61	male	NA	NA	NA	0	0.8504	0.0328765
ERR2017774	ACVD	49	female	NA	NA	NA	0	0.8576	0.0366858
ERR2017768	ACVD	69	male	NA	NA	NA	0	0.8356	0.0510909
ERR2017784	ACVD	61	male	NA	NA	NA	0	0.8723	0.0330216
ERR2017776	ACVD	72	male	NA	NA	NA	0	0.8751	0.0327832
ERR2017802	ACVD	61	female	NA	NA	NA	0	0.8595	0.0283261
ERR2017783	ACVD	61	female	NA	NA	NA	0	0.8322	0.0451706
ERR2017766	ACVD	68	male	NA	NA	NA	0	0.8664	0.0298004
ERR2017770	ACVD	68	female	NA	NA	NA	0	0.8473	0.0257249
ERR2017769	ACVD	62	male	NA	NA	NA	0	0.8543	0.0365958
ERR2017807	ACVD	61	male	NA	NA	NA	0	0.8488	0.0234275
ERR2017760	ACVD	55	male	NA	NA	NA	0	0.8569	0.0438651
ERR2017798	ACVD	61	male	NA	NA	NA	0	0.8591	0.0259275
ERR2017801	ACVD	61	male	NA	NA	NA	0	0.859	0.039325
ERR2017800	ACVD	61	female	NA	NA	NA	0	0.8615	0.0262987
ERR2017749	ACVD	61.4192	male	NA	NA	74	0	0.8642	0.0413968
ERR2017755	ACVD	68	male	NA	NA	NA	0	0.8113	0.0484955
ERR2017714	ACVD	61.2822	female	NA	NA	45	0	0.8545	0.036318
ERR2017750	ACVD	63.6219	female	NA	NA	NA	0	0.8477	0.0439906
ERR2017762	ACVD	60	male	NA	NA	NA	0	0.8582	0.0416997
ERR2017764	ACVD	45	male	NA	NA	NA	0	0.8596	0.0344734
ERR2017757	ACVD	35	male	NA	NA	NA	0	0.8445	0.0360559
ERR2017763	ACVD	77	female	NA	NA	NA	0.0002	0.8543	0.0342703
ERR2017738	ACVD	58.8795	female	NA	NA	59	0	0.8567	0.0295644
ERR2017676	ACVD	81.3397	female	NA	NA	59	0.0001	0.8318	0.0447736
ERR2017782	ACVD	61	male	NA	NA	NA	0	0.872	0.036502
ERR2017645	ACVD	68	female	29.86	152	69	0.0001	0.8644	0.024513
ERR2017634	ACVD	50.9534	male	29.71	175	91	0	0.8523	0.0372141
ERR2017691	ACVD	61.7781	female	29.667	159	75	0	0.8558	0.0367657
ERR2017747	ACVD	46.3616	male	29.408	168	83	0	0.8623	0.0377661
ERR2017677	ACVD	32.4137	male	29.34	162	77	0	0.8128	0.0784032
ERR2017603	ACVD	82.1973	male	29.2	165	79.5	0.0002	0.7593	0.0469722
ERR2017713	ACVD	63.1178	male	29.17	156	71	0.0004	0.828	0.0619282
ERR2017732	ACVD	45.0219	male	29.066	170	84	0	0.865	0.0315168
ERR2017649	ACVD	52	male	29	181	95	0.0001	0.8199	0.0901508
ERR2017730	ACVD	59.1973	female	28.999	152	67	0	0.8535	0.0540578
ERR2017739	ACVD	56.2438	male	28.906	160	74	0	0.873	0.0320427
ERR2017720	ACVD	62.3644	male	28.76	156	70	0	0.8816	0.0340606
ERR2017671	ACVD	77.1397	female	28.51	151	65	0.0001	0.8112	0.0322246
ERR2017745	ACVD	65.7041	male	28.374	170	82	0.0001	0.862	0.0338401
ERR2017616	ACVD	44.3753	male	28.37	170	82	0.0001	0.8525	0.033756
ERR2017658	ACVD	56.5699	male	28.13	160	72	0	0.8592	0.0346135
ERR2017717	ACVD	50.6247	male	28.01	169	80	0	0.8262	0.0783258
ERR2017656	ACVD	49.1863	male	27.89	164	75	0	0.8469	0.0396168
ERR2017678	ACVD	55.4438	male	27.755	175	85	0	0.8562	0.0450869
ERR2017650	ACVD	65	male	27.72	172	82	0	0.7653	0.124965
ERR2017633	ACVD	68	female	27.59	157	68	0.0001	0.8772	0.0336438
ERR2017600	ACVD	73	male	27.55	165	75	0	0.846	0.0343992
ERR2017711	ACVD	77.4877	male	27.54	160	70.5	0.0001	0.8435	0.0577391
ERR2017662	ACVD	61.0301	male	27.38	172	81	0	0.8012	0.0722196
ERR2017734	ACVD	49.2438	female	27.365	165	74.5	0	0.8539	0.0368832
ERR2017620	ACVD	48.4411	male	27.251	167	76	0	0.8428	0.0478124
ERR2017696	ACVD	46.8658	male	27.181	165	74	0	0.828	0.0454895
ERR2017632	ACVD	61.6822	male	27.01	161	70	0.0001	0.8532	0.0316257
ERR2017670	ACVD	58.5589	female	26.99	154	64	0	0.836	0.0425137
ERR2017692	ACVD	72.7534	male	26.906	172	79.6	0	0.8283	0.0488122
ERR2017708	ACVD	53.0247	male	26.67	162	70	0	0.8844	0.0238138
ERR2017681	ACVD	74.5123	female	26.667	150	60	0	0.817	0.0830886
ERR2017693	ACVD	71.4658	male	26.573	168	75	0.0002	0.8456	0.0704977
ERR2017654	ACVD	57.2575	male	26.57	168	75	0.0002	0.8359	0.0663571
ERR2017630	ACVD	52	male	26.45	165	72	0	0.8241	0.0495808
ERR2017624	ACVD	70	female	26.44	158	66	0	0.8221	0.0660858
ERR2017629	ACVD	71	male	26.4	164	71	0.0001	0.8203	0.0767724
ERR2017724	ACVD	55.7808	male	26.3	170	76	0.0002	0.8262	0.0696906
ERR2017709	ACVD	55.0301	male	26.172	160	67	0.0011	0.8881	0.0250644
ERR2017723	ACVD	56.9973	male	26.03	172	77	0.0001	0.8818	0.0265356
ERR2017731	ACVD	61.5123	male	25.865	168	73	0	0.8596	0.0415408
ERR2017740	ACVD	64.5096	male	25.712	165	70	0.0001	0.8695	0.0292336
ERR2017685	ACVD	62.463	male	25.712	165	70	0.0013	0.8433	0.0477597
ERR2017636	ACVD	47	male	25.65	164	69	0	0.8715	0.0197418
ERR2017647	ACVD	58.0027	male	25.606	170	74	0.0001	0.8424	0.0470154
ERR2017638	ACVD	59	male	25.59	179	82	0	0.8466	0.037724
ERR2017706	ACVD	54.926	male	25.559	169	73	0.0001	0.8632	0.0335517
ERR2017727	ACVD	56.0192	male	25.51	168	72	0.0002	0.8257	0.0248565
ERR2017743	ACVD	55.7589	male	25.34	165	69	0.0001	0.5858	0.0674435
ERR2017719	ACVD	60.4164	male	25.28	164	68	0	0.8819	0.0270328
ERR2017702	ACVD	59.4658	female	24.97	155	60	0	0.8703	0.0320726
ERR2017814	ACVD	56.1123	male	24.91	170	72	0.0002	0.8072	0.0385623
ERR2017737	ACVD	69.6548	male	24.82	175	76	0	0.8616	0.0370972
ERR2017746	ACVD	46.7945	male	24.802	168	70	0.0001	0.8602	0.0316796
ERR2017675	ACVD	69.1726	male	24.65	156	60	0	0.8528	0.0298705
ERR2017642	ACVD	66	male	24.61	160	63	0.0001	0.8689	0.0407624
ERR2017687	ACVD	67.6849	male	24.61	165	67	0.0011	0.8298	0.0524664
ERR2017610	ACVD	55.1644	male	24.54	164	66	0	0.8835	0.0268477
ERR2017663	ACVD	82.6466	male	24.44	158	61	0	0.8096	0.117537
ERR2017602	ACVD	64.589	female	24.44	150	55	0.0003	0.8194	0.0684363
ERR2017666	ACVD	64.7753	male	24.31	166	67	0	0.8204	0.0703801
ERR2017640	ACVD	58.9726	male	24.3	161	63	0	0.8542	0.0525395
ERR2017607	ACVD	59.1918	male	24.22	170	70	0	0.9127	0.0119458
ERR2017669	ACVD	48.5425	male	24.22	170	70	0.0002	0.8318	0.0398441
ERR2017621	ACVD	68	male	24.22	160	62	0	0.8498	0.036013
ERR2017712	ACVD	67.3068	female	24.14	155	58	0	0.8694	0.0325758
ERR2017680	ACVD	58.5315	female	24.088	163	64	0	0.8359	0.048271
ERR2017599	ACVD	76.0274	female	24.03	158	60	0	0.852	0.0441824
ERR2017815	ACVD	71	male	23.94	171	70	0.0003	0.8058	0.0365596
ERR2017688	ACVD	46.2301	female	23.936	157	59	0	0.8698	0.0322298
ERR2017637	ACVD	52	male	23.88	165	65	0.0001	0.8714	0.0272742
ERR2017626	ACVD	76.9973	female	23.73	155	57	0	0.8255	0.0414956
ERR2017635	ACVD	45.4192	male	23.7	170	68.5	0	0.8166	0.0947232
ERR2017648	ACVD	52.2521	male	23.67	167	66	0.0003	0.8588	0.0306953
ERR2017643	ACVD	71.0301	male	23.624	162	62	0.0001	0.8398	0.0439929
ERR2017682	ACVD	49.0027	male	23.624	162	62	0	0.8655	0.0283129
ERR2017601	ACVD	45.3973	male	23.62	174	71.5	0	0.8712	0.036985
ERR2017665	ACVD	54.8548	male	23.6	171	69	0	0.852	0.0526596
ERR2017604	ACVD	47.8795	male	23.53	170	68	0.0002	0.8621	0.0356396
ERR2017672	ACVD	58.7562	male	23.42	164	63	0.0001	0.8177	0.0554888
ERR2017744	ACVD	57.7562	male	23.389	173	70	0	0.8602	0.0505539
ERR2017700	ACVD	68.1068	male	23.307	167	65	0	0.8705	0.0395372
ERR2017707	ACVD	66.411	female	23.24	151	53	0	0.8745	0.0425493
ERR2017617	ACVD	75.0027	male	23.05	160	59	0.0009	0.839	0.0286657
ERR2017673	ACVD	65.7288	male	23.047	160	59	0.0004	0.8418	0.0373
ERR2017612	ACVD	67	male	23.03	168	65	0	0.8711	0.0318103
ERR2017697	ACVD	80.2082	female	22.833	158	57	0.0026	0.8546	0.0282084
ERR2017699	ACVD	68.1233	female	22.827	148	50	0.0005	0.8301	0.0338928
ERR2017651	ACVD	54	male	22.77	165	62	0.0002	0.7082	0.220322
ERR2017668	ACVD	75.8849	male	22.65	172	67	0.0002	0.7056	0.188853
ERR2017598	ACVD	42.8274	male	22.58	163	60	0	0.843	0.0356302
ERR2017721	ACVD	47.6137	female	22.51	152	52	0.0005	0.84	0.0454181
ERR2017644	ACVD	65.0932	female	22.507	152	52	0.0003	0.8894	0.0210909
ERR2017813	ACVD	66.1589	male	22.5	165	61.25	0	0.8531	0.0435697
ERR2017684	ACVD	75.7562	male	22.5	166	62	0.0001	0.8447	0.039016
ERR2017614	ACVD	47.4575	male	22.491	170	65	0	0.8465	0.0490916
ERR2017660	ACVD	82.1425	female	22.35	154	53	0	0.8481	0.0282546
ERR2017646	ACVD	48.3863	male	22.27	160	57	0	0.8622	0.0445316
ERR2017810	ACVD	57.9753	female	22.27	160	57	0.0006	0.7854	0.0381776
ERR2017690	ACVD	48.1233	female	22.232	158	55.5	0.0013	0.8613	0.0418714
ERR2017606	ACVD	55	male	22.22	165	60.5	0	0.8722	0.0312717
ERR2017674	ACVD	65.074	female	22.22	150	50	0	0.8476	0.0674897
ERR2017605	ACVD	79.5041	male	22.145	170	64	0.0001	0.8475	0.0326154
ERR2017722	ACVD	49.8493	male	22.052	173	66	0	0.826	0.0464071
ERR2017741	ACVD	64.7945	male	21.972	170	63.5	0	0.8573	0.03466
ERR2017694	ACVD	66.2959	male	21.936	164	59	0.0007	0.8495	0.0320217
ERR2017716	ACVD	65.8438	female	21.875	160	56	0	0.874	0.034838
ERR2017611	ACVD	59	male	21.63	172	64	0	0.8337	0.0529321
ERR2017695	ACVD	50.2438	male	21.484	160	55	0.0001	0.8371	0.0580002
ERR2017683	ACVD	66.1808	male	21.453	170	62	0	0.8404	0.0441696
ERR2017742	ACVD	65.3041	female	21.333	150	48	0	0.8543	0.037059
ERR2017664	ACVD	75.6329	male	21.14	174	64	0	0.8202	0.0771965
ERR2017631	ACVD	47.789	male	21.11	170	61	0	0.8633	0.0299013
ERR2017618	ACVD	78.6	female	21.08	154	50	0	0.8541	0.0339142
ERR2017653	ACVD	60	male	21.01	169	60	0	0.8463	0.0427509
ERR2017689	ACVD	70.2658	female	20.957	156	51	0	0.8333	0.03782
ERR2017701	ACVD	70.2521	male	20.904	168	59	0	0.7725	0.165125
ERR2017726	ACVD	50.9123	male	20.861	171	61	0	0.8614	0.0222923
ERR2017729	ACVD	58.2329	male	20.861	171	61	0.0001	0.8026	0.039455
ERR2017608	ACVD	77.6548	male	20.76	170	60	0	0.7829	0.0423809
ERR2017667	ACVD	49.926	male	20.76	170	60	0	0.8221	0.0439715
ERR2017733	ACVD	47.3068	male	20.716	173	62	0	0.8528	0.0389658
ERR2017725	ACVD	70.5096	female	20.69	157	51	0.0004	0.8768	0.028946
ERR2017622	ACVD	47.0082	male	20.58	162	54	0.0006	0.8171	0.0305591
ERR2017625	ACVD	44	male	20.55	168	58	0.0001	0.8388	0.0532716
ERR2017703	ACVD	57.4904	female	20.429	158	51	0	0.8621	0.0362248
ERR2017613	ACVD	61	female	20.41	140	40	0	0.8408	0.0491052
ERR2017623	ACVD	75.2575	female	20	150	45	0	0.8993	0.0215207
ERR2017728	ACVD	59.189	male	19.835	165	54	0	0.855	0.0315694
ERR2017735	ACVD	59.9178	male	19.572	163	52	0	0.8595	0.0415434
ERR2017628	ACVD	55.063	male	19.03	170	55	0.0001	0.8388	0.0318686
ERR2017659	ACVD	67.4438	male	19.03	170	55	0.0001	0.7976	0.0385106
ERR2017609	ACVD	69	male	18.63	163	49.5	0.0001	0.8619	0.0280159
ERR2017704	ACVD	54.1233	male	17.53	162	46	0	0.8578	0.043338
ERR2017615	ACVD	61	male	17.3	170	50	0	0.8423	0.0291761
ERR2017639	ACVD	76.8575	female	17.24	157	42.5	0	0.741	0.222731
ERR2017710	ACVD	62.4877	female	16.437	156	40	0.0001	0.843	0.0482284
ERR2017661	ACVD	75.7699	male	15.794	165	43	0	0.8479	0.0372187
