# Supplementary material for: Structural changes in the gut virome of patients with atherosclerotic cardiovascular disease
Source: Microbiol Spectr. 2023 Dec 5;12(1):e01050-23. doi: 10.1128/spectrum.01050-23 (PMC10782949; doi:10.1128/spectrum.01050-23)
Supplement: Table S2 — Comparison of the gut virome between ACVD patients and healthy controls at the family level. [file spectrum.01050-23-s0002.xlsx]

## Sheet: S.Table2
Table S2| Comparison of the gut virome between ACVD patients and healthy controls at the family level.
Family	Avg. abundance in patients	Avg. abundance in controls	MaAsLin2 coef	MaAsLin2 p-value	MaAsLin2 q-value	Enriched in
Metaviridae	0.000608943	0.000189519	1.57099	5.37421e-07	9.13615e-06	patients
Siphoviridae	0.266909	0.205497	0.42292	7.47181e-06	6.35104e-05	patients
Quimbyviridae	0.0320731	0.0394689	-0.834725	0.000452545	0.00256442	controls
Unclassified	0.486292	0.522611	-0.188223	0.00184219	0.00782929	controls
Autographiviridae	0.00436702	0.00137885	1.46793	0.0073068	0.0248431	patients
Flandersviridae	0.0243106	0.0396968	1.19171	0.0462457	0.131029
Podoviridae	0.0052525	0.00321915	0.806878	0.0562487	0.136604
Caulimoviridae	3.07737e-05	7.48857e-06	0.334092	0.0878471	0.186675
Microviridae	0.0167846	0.0111576	0.398625	0.134022	0.253153
Inoviridae	0.00871565	0.011008	-0.36524	0.189739	0.322556
Gratiaviridae	0.00411092	0.00512414	0.323863	0.546283	0.665191
Herelleviridae	9.20211e-05	7.35806e-05	-0.120245	0.586933	0.665191
Mitoviridae	9.29259e-05	8.15211e-06	0.133159	0.555384	0.665191
Podoviridae_crAss-like	0.0607325	0.0759042	0.282706	0.529009	0.665191
Salasmaviridae	0.00121214	0.00491844	-0.271076	0.586824	0.665191
Circoviridae	6.08232e-05	4.54446e-05	0.00772845	0.973872	0.977974
Myoviridae	0.0818803	0.0779236	0.00329262	0.977974	0.977974
