# Supplementary material for: Structural changes in the gut virome of patients with atherosclerotic cardiovascular disease
Source: Microbiol Spectr. 2023 Dec 5;12(1):e01050-23. doi: 10.1128/spectrum.01050-23 (PMC10782949; doi:10.1128/spectrum.01050-23)
Supplement: Table S3 — Detailed information of 419 ACVD-associated vOTUs. [file spectrum.01050-23-s0003.xlsx]

## Sheet: S.Table3
Table S3| Detailed information of 419 ACVD-associated vOTUs.
vOTU NAME	vOTU ID	Viral family assignment	Host phylum	Host family	Avg. abundance in patients	Avg. abundance in controls	MaAsLin2 coef	MaAsLin2 p-value	MaAsLin2 q-value	Enriched in	Mean decrease accuracy	Importance
ChenB_2020|SRR8898509_k141_7953	v1	Unclassified	Unknown	Unknown	0.000189886	7.64021e-05	1.14247	0.000430243	0.0174668	patients	2.43439
ChenB_2020|SRR8898557_k141_548441	v2	Unclassified	Firmicutes	Lactobacillaceae	6.27879e-05	1.86935e-05	1.18266	6.09591e-06	0.00220454	patients	1.32542
ChenB_2020|SRR8898573_k141_15644_1	v3	Unclassified	Firmicutes	Streptococcaceae	3.96532e-05	1.32133e-05	1.12149	3.50342e-08	5.9126e-05	patients	0.950099
ChenB_2020|SRR8898607_k141_33955	v4	Unclassified	Firmicutes	Streptococcaceae	5.76125e-05	8.14001e-06	0.991827	0.000150196	0.0107837	patients	1.57476
ChenB_2020|SRR8898646_k141_172785_1	v5	Quimbyviridae	Unknown	Unknown	4.12042e-05	0.000200509	-1.2387	0.00107103	0.0282429	controls	3.26997
ChenB_2020|SRR8898672_k141_110824	v6	Unclassified	Firmicutes	Streptococcaceae	0.000147422	2.40559e-05	2.03777	2.79616e-06	0.001287	patients	6.89033	top50
ChenB_2020|SRR8898676_k141_54371	v7	Siphoviridae	Firmicutes_A	Lachnospiraceae	3.80489e-05	1.35354e-05	0.960402	0.000330408	0.0154894	patients	2.21543
ChenB_2020|SRR8898727_k141_223470_1	v8	Unclassified	Unknown	Unknown	0.000330916	3.73713e-05	1.13105	0.000235259	0.0133956	patients	3.95226	top50
ChenB_2020|SRR8898741_k141_85822	v9	Siphoviridae	Unknown	Unknown	0.000893765	0.000175868	1.74513	2.74257e-06	0.001287	patients	1.78029
ChuY_2021|C38_k141_45132	va	Siphoviridae	Firmicutes_A	Lachnospiraceae	3.7988e-05	1.89563e-05	1.01631	0.000722237	0.0230685	patients	1.39033
ChuY_2021|C38_k141_49367_1	vb	Siphoviridae	Firmicutes_A	Lachnospiraceae	0.000249752	6.23604e-05	1.22841	0.00144187	0.0321594	patients	2.89827
ChuY_2021|C48_k141_92317	vc	Siphoviridae	Unknown	Unknown	2.49954e-05	5.81214e-05	-1.28924	2.50624e-05	0.006269	controls	4.56353	top50
ChuY_2021|C54_k141_53621_1	vd	Siphoviridae	Unknown	Unknown	0.000144138	2.19105e-05	1.09033	0.00036555	0.015955	patients	3.89829	top50
ChuY_2021|C86_k141_82258	ve	Siphoviridae	Firmicutes_A	Lachnospiraceae	5.24133e-05	8.12588e-06	0.67392	0.000854497	0.0251375	patients	2.06123
ChuY_2021|C88_k141_110022	vf	Unclassified	Unknown	Unknown	1.96187e-05	5.08126e-06	0.647784	0.000501077	0.0193862	patients	0.783114
ChuY_2021|G122T0U0A0R2_k141_22925_1	v10	Unclassified	Firmicutes_A	Lachnospiraceae	4.12574e-05	5.88124e-06	0.712558	0.000681287	0.0225448	patients	-0.366552
ChuY_2021|G134T0U0A0R2_k141_11594_1	v11	Siphoviridae	Unknown	Unknown	0.000290376	0.000597689	-1.26962	0.00112476	0.0291383	controls	4.06875	top50
ChuY_2021|G179T0_k141_68652	v12	Unclassified	Firmicutes_A	Lachnospiraceae	2.97581e-05	9.76223e-06	1.04067	6.54906e-05	0.0076301	patients	3.13854
GaoR_2021|SRR13836110_k101_96404_1	v13	Siphoviridae	Firmicutes_A	Lachnospiraceae	1.62886e-05	4.23317e-06	0.822431	0.000265349	0.0139944	patients	-0.831713
GaoR_2021|SRR8506031_k101_53358	v14	Unclassified	Unknown	Unknown	0.000160307	3.06865e-05	0.85858	0.000763408	0.0238589	patients	2.79816
GaoR_2021|SRR8506068_k101_25906_1	v15	Siphoviridae	Firmicutes_A	Lachnospiraceae	5.0052e-05	1.53772e-05	0.832775	0.00136671	0.0315061	patients	2.25043
GaoR_2021|SRR8506071_k101_112752	v16	Siphoviridae	Firmicutes	Erysipelotrichaceae	7.58004e-05	2.89025e-05	0.977424	0.000109937	0.00943409	patients	0.498404
GaoR_2021|SRR8506076_k101_94581	v17	Myoviridae	Unknown	Unknown	6.12032e-05	0.00032338	-1.06845	0.000575632	0.0205241	controls	1.79662
GaoR_2021|SRR8506095_k101_640476	v18	Unclassified	Unknown	Unknown	0.000259689	4.80271e-05	1.90701	3.33515e-07	0.000241226	patients	4.38665	top50
GaoR_2021|SRR8506106_k101_263791_1	v19	Siphoviridae	Firmicutes_A	Lachnospiraceae	2.9088e-05	4.72419e-06	0.822822	0.000185505	0.0116874	patients	3.02697
HanL_2021|K0268_k141_90353_1	v1a	Siphoviridae	Firmicutes_A	Ruminococcaceae	7.99917e-05	3.49562e-05	1.19463	8.08327e-05	0.00870757	patients	-0.0926288
HanL_2021|K0271_k141_154295_1	v1b	Siphoviridae	Unknown	Unknown	0.000114874	1.52029e-05	0.942838	0.00193378	0.0388202	patients	-0.871077
HuangR_2020|ERR2843562_k141_87893	v1c	Unclassified	Unknown	Unknown	0.000263793	8.7148e-05	1.038	0.0014056	0.0320564	patients	0.233483
HuY_2019|SRR6066170_k141_146479_1	v1d	Myoviridae	Firmicutes_A	Lachnospiraceae	5.3352e-05	0.00025812	-0.975437	0.000462259	0.0182845	controls	2.6216
JieZ_2017|ERR2017485_k81_24831	v1e	Myoviridae	Firmicutes_A	Lachnospiraceae	5.65072e-05	0.000189899	-1.19562	0.000426476	0.0174668	controls	2.57532
JieZ_2017|ERR2017614_k81_155243	v1f	Unclassified	Unknown	Unknown	0.000435823	4.27331e-05	1.39898	0.000284709	0.0142721	patients	4.16371	top50
JieZ_2017|ERR2017617_k81_54196_1	v20	Siphoviridae	Unknown	Unknown	0.00047988	0.000100709	1.14761	0.00113382	0.0291383	patients	-0.909239
JieZ_2017|ERR2017628_k81_69899	v21	Unclassified	Unknown	Unknown	8.07783e-05	9.33567e-06	1.08448	0.000148554	0.0107837	patients	2.20949
JieZ_2017|ERR2017643_k81_31650	v22	Unclassified	Unknown	Unknown	0.000179716	1.91847e-05	0.635154	0.000798086	0.0243416	patients	1.27688
JieZ_2017|ERR2017699_k81_58752_1	v23	Siphoviridae	Firmicutes_A	Ruminococcaceae	9.86091e-05	2.64999e-05	0.955046	0.000581791	0.0205986	patients	1.69223
LiJ_2017|ERR1398256_k121_13084_1	v24	Siphoviridae	Firmicutes_A	Lachnospiraceae	5.19072e-05	1.98197e-05	0.838234	0.00123903	0.0302219	patients	1.02712
LiS_2021a|C081_k141_38636	v25	Unclassified	Bacteroidota	Bacteroidaceae	0.000281944	0.000729828	-1.42981	0.000700478	0.0228808	controls	0.809618
LiS_2021a|P025_k141_69167	v26	Siphoviridae	Unknown	Unknown	5.02661e-05	1.8075e-05	0.840811	0.00223684	0.0428981	patients	0.117135
LiuA_2021|SRR14263130_k141_141968_1	v27	Unclassified	Bacteroidota	Bacteroidaceae	4.74169e-05	9.83128e-05	-0.740167	0.000917185	0.0259283	controls	1.15296
LiuA_2021|SRR14263142_k141_148330	v28	Siphoviridae	Unknown	Unknown	0.00013186	0.000291271	-1.49709	0.000357681	0.015955	controls	0.259366
LiuP_2021|SRR13336850_k141_27870	v29	Unclassified	Bacteroidota	Bacteroidaceae, UBA11471	9.8042e-05	0.000599878	-0.993248	0.00218049	0.0421367	controls	8.60089	top50
LiuP_2021|SRR13336915_k141_89637	v2a	Myoviridae	Proteobacteria	Burkholderiaceae	1.2673e-05	5.37852e-05	-0.871568	0.000152648	0.0107837	controls	3.77756
LiuP_2021|SRR13336926_k141_78890_1	v2b	Quimbyviridae	Unknown	Unknown	6.86206e-06	1.99966e-05	-0.730661	0.00131282	0.0312056	controls	2.97311
LiuR_2017|ERR1190592_k81_58861_1	v2c	Microviridae	Bacteroidota	Tannerellaceae	5.74181e-05	0.000122644	-0.822787	0.000568103	0.0205241	controls	3.32404
LiuR_2017|ERR1190593_k81_72834	v2d	Unclassified	Unknown	Unknown	6.05651e-05	0.000153449	-0.912679	0.000737914	0.0232053	controls	3.83482	top50
LiuR_2017|ERR1190685_k81_25755_1	v2e	Myoviridae	Firmicutes_A	Ruminococcaceae	0.000191296	0.000435596	-1.54918	0.000950147	0.0263027	controls	1.76446
LuW_2018|SRR5818479_k141_123082	v2f	Unclassified	Firmicutes_A	Ruminococcaceae	8.67663e-05	2.56578e-05	1.25868	2.32092e-05	0.00618464	patients	3.01774
LuW_2018|SRR5818494_k141_25558_1	v30	Siphoviridae	Firmicutes_A	Lachnospiraceae	8.33e-05	2.74746e-05	1.15377	0.000128272	0.0105978	patients	2.74217
MaoL_2021|SRR10983085_k141_23431	v31	Unclassified	Unknown	Unknown	6.17385e-05	0.000145566	-0.90565	0.00145816	0.0323435	controls	4.24684	top50
QianY_2020|SRR10403520_k81_20971	v32	Unclassified	Bacteroidota	Bacteroidaceae	4.83121e-05	0.00014069	-1.14073	0.00231664	0.0431219	controls	4.85229	top50
QianY_2020|SRR10403562_k81_34422	v33	Inoviridae	Unknown	Unknown	9.09605e-06	5.05541e-05	-0.512085	0.00198749	0.0391543	controls	4.59498	top50
QinJ_2012|SRR341714_k81_77467	v34	Unclassified	Unknown	Unknown	0.001414	0.000566757	1.82249	3.78809e-05	0.00649016	patients	8.0571	top50
QinJ_2012|SRR413675_k81_45568_1	v35	Myoviridae	Proteobacteria	Burkholderiaceae	3.85525e-05	7.74539e-05	-1.39021	1.52585e-05	0.00454434	controls	3.28868
QinJ_2012|SRR413724_k81_48301	v36	Unclassified	Unknown	Unknown	0.000111186	0.000365814	-1.10263	0.000787415	0.0243416	controls	2.48034
QinN_2014|HD-81_k81_130742	v37	Podoviridae_crAss-like	Unknown	Unknown	0.00390248	0.00120219	1.49833	0.000182406	0.0116874	patients	7.2554	top50
QiX_2019|SRR8849267_k241_163538	v38	Unclassified	Unknown	Unknown	0.000780184	0.00292256	-1.14175	0.00111699	0.0291383	controls	9.25115	top50
SunY_2021|SRR10692028_k101_414762	v39	Siphoviridae	Unknown	Unknown	5.9487e-05	1.76719e-05	1.00284	0.000129777	0.0105978	patients	2.89773
SunY_2021|SRR10692047_k101_168670_1	v3a	Unclassified	Unknown	Unknown	0.000145452	5.54153e-05	1.25128	0.000435388	0.017495	patients	0.0722138
SunY_2021|SRR10692085_k101_159510	v3b	Inoviridae	Unknown	Unknown	3.45171e-05	0.000119874	-0.598596	0.00182534	0.0377213	controls	2.20872
SunY_2021|SRR10692185_k101_127693	v3c	Unclassified	Actinobacteriota, Firmicutes	Actinomycetaceae, Streptococcaceae	0.000147505	1.69848e-05	1.35181	0.000235475	0.0133956	patients	2.23818
SunY_2021|SRR10692290_k141_192281	v3d	Unclassified	Unknown	Unknown	0.000136506	4.39673e-05	1.17549	0.000103444	0.00928607	patients	2.84601
SunY_2021|SRR10692339_k101_346455	v3e	Unclassified	Firmicutes_A	Lachnospiraceae	0.000155331	3.15116e-05	-0.573466	0.0012292	0.0302219	patients	3.10988
SunY_2021|SRR10692355_k101_80050	v3f	Unclassified	Unknown	Unknown	0.000581403	0.000153204	1.3284	0.00118439	0.0297732	patients	2.7535
SunY_2021|SRR10692386_k101_212828	v40	Unclassified	Unknown	Unknown	2.89495e-05	5.77295e-06	0.808172	0.000101974	0.00928607	patients	5.90933	top50
SunY_2021|SRR10692449_k101_122416	v41	Siphoviridae	Unknown	Unknown	4.57415e-05	1.36061e-05	1.4781	3.60151e-09	1.82344e-05	patients	5.3921	top50
SunY_2021|SRR10692529_k101_148097_1	v42	Unclassified	Unknown	Unknown	6.467e-05	0.00252601	-1.15023	0.000950702	0.0263027	controls	7.38811	top50
SunY_2021|SRR10692541_k101_122016	v43	Unclassified	Unknown	Unknown	0.00025256	6.31682e-05	1.92458	1.14253e-06	0.000723076	patients	6.58842	top50
SunY_2021|SRR10692556_k101_52219	v44	Siphoviridae	Firmicutes	Erysipelotrichaceae	3.98111e-05	1.26743e-05	0.530961	0.00239557	0.0439448	patients	1.34874
SunY_2021|SRR10692573_k101_187405	v45	Unclassified	Unknown	Unknown	0.000930638	0.000168117	1.55829	0.000143068	0.0107837	patients	4.0527	top50
SunY_2021|SRR10692586_k141_219587_1	v46	Siphoviridae	Unknown	Unknown	0.000113162	0.000463318	-1.42262	0.000134996	0.0107578	controls	3.06191
SunY_2021|SRR10692684_k101_167349_1	v47	Quimbyviridae	Unknown	Unknown	1.14098e-05	4.32009e-05	-0.622367	0.00244349	0.0444407	controls	2.31099
SunY_2021|SRR10692699_k101_160664_1	v48	Myoviridae	Firmicutes_A	Lachnospiraceae	6.71229e-06	1.65849e-05	-0.704259	0.000556061	0.020401	controls	2.31418
SunY_2021|SRR10692742_k101_340782	v49	Siphoviridae	Unknown	Unknown	8.90169e-05	7.10259e-06	0.755766	0.000384585	0.0165013	patients	2.97094
SunY_2021|SRR10692863_k101_207008	v4a	Podoviridae_crAss-like	Unknown	Unknown	0.00367221	0.00106934	1.53988	0.000159095	0.0108777	patients	5.57383	top50
WangM_2019|ERR2608644_k141_12990_1	v4b	Siphoviridae	Firmicutes_A	Lachnospiraceae	7.05294e-05	2.13931e-05	1.00076	8.33134e-05	0.00878782	patients	1.89396
WangM_2019|ERR2608986_k141_13461	v4c	Unclassified	Unknown	Unknown	0.000290019	7.1419e-05	1.13847	0.000246479	0.0134185	patients	1.57128
WangQ_2021|SRR8845508_k81_96453	v4d	Myoviridae	Proteobacteria	Burkholderiaceae	7.63217e-06	4.04767e-05	-0.611797	0.00137927	0.0315983	controls	4.72356	top50
WangQ_2021|SRR8845599_k81_26481_1	v4e	Myoviridae	Proteobacteria	Burkholderiaceae	3.76151e-05	7.58816e-05	-1.11345	9.50715e-05	0.00925667	controls	2.97123
WangQ_2021|SRR8845671_k81_149735	v4f	Unclassified	Unknown	Unknown	2.01432e-05	4.8473e-05	-0.862274	0.000822776	0.0246492	controls	3.39219
WangX_2020|KD-052_k141_683	v50	Unclassified	Unknown	Unknown	0.000177071	2.22886e-05	0.893398	0.000252383	0.0135	patients	2.44061
WangX_2020|KD-074_k141_2579	v51	Siphoviridae	Firmicutes_A	Lachnospiraceae	0.00184148	0.000354872	1.53199	0.000271017	0.014146	patients	4.22596	top50
WangX_2020|KD-116_k141_5477	v52	Unclassified	Unknown	Unknown	0.000303968	3.82537e-05	1.27351	5.14341e-05	0.00698421	patients	4.15125	top50
WangX_2020|KD-122_k141_3158	v53	Unclassified	Unknown	Unknown	0.000104491	4.58511e-05	1.24484	0.000174899	0.0113527	patients	4.09906	top50
WangX_2020|KD-127_k141_1194_1	v54	Myoviridae	Firmicutes_A	Acutalibacteraceae	3.47124e-05	0.000114635	-0.771352	0.00126984	0.0306153	controls	2.2887
WangX_2020|KD-150_k141_1198	v55	Unclassified	Unknown	Unknown	0.00156392	0.000752866	2.05109	1.9211e-06	0.00108073	patients	2.83318
WangX_2020|KD-166_k141_4790	v56	Unclassified	Unknown	Unknown	0.00035958	0.000150101	1.5613	1.34079e-05	0.00424278	patients	7.20855	top50
WangX_2020|KD-187_k141_3227	v57	Myoviridae	Firmicutes_A	Ruminococcaceae	5.1025e-05	0.000137336	-1.00567	0.00241524	0.0441456	controls	4.08375	top50
WanY_2021|SRR13327447_k141_93648	v58	Unclassified	Unknown	Unknown	0.000210939	4.57951e-05	2.2012	1.23836e-07	0.000125397	patients	5.50438	top50
WanY_2021|SRR13327451_k141_117772_1	v59	Siphoviridae	Firmicutes_A	Ruminococcaceae	0.000118657	4.9968e-05	1.03484	0.00107068	0.0282429	patients	2.5607
WanY_2021|SRR13327466_k141_94374_1	v5a	Siphoviridae	Unknown	Unknown	0.00012448	4.16786e-05	1.38524	0.000148577	0.0107837	patients	3.7952	top50
WanY_2021|SRR13327536_k141_130194_1	v5b	Siphoviridae	Firmicutes_A	Lachnospiraceae	4.58765e-05	1.25142e-05	0.809551	0.00228631	0.043093	patients	3.44404
WanY_2021|SRR13327536_k141_63735	v5c	Unclassified	Unknown	Unknown	0.000189157	5.5662e-05	1.10431	0.00121088	0.0300523	patients	-1.96826
WanY_2021|SRR13327538_k141_114190_1	v5d	Unclassified	Unknown	Unknown	0.000143627	1.0956e-05	0.628512	0.00113947	0.0291383	patients	-0.230946
WenC_2017|SRR5279236_k141_57345	v5e	Myoviridae	Unknown	Unknown	9.6009e-05	0.000215923	-1.24034	0.000961639	0.0263526	controls	3.41473
WengY_2019|SRR6504865_k141_59083_1	v5f	Siphoviridae	Firmicutes_A	Lachnospiraceae	7.96199e-05	2.99149e-05	0.988381	0.00231207	0.0431219	patients	1.44984
WengY_2019|SRR6504907_k141_58557	v60	Myoviridae	Firmicutes_A	Lachnospiraceae	0.000124055	4.00769e-05	1.19583	0.000200693	0.0120965	patients	3.20458
XiaoL_2021|SRR14117099_k141_2037487	v61	Siphoviridae	Unknown	Unknown	3.20869e-05	7.6133e-06	0.791098	7.43069e-05	0.00817861	patients	3.69299
XiaoL_2021|SRR14117109_k141_68651	v62	Siphoviridae	Firmicutes_A	Lachnospiraceae	7.27743e-05	2.2399e-05	1.03165	0.000730191	0.023106	patients	3.74518
XiaoL_2021|SRR14117115_k141_41484_1	v63	Siphoviridae	Proteobacteria	Enterobacteriaceae	0.000637827	0.0001484	1.53435	0.000301783	0.0145517	patients	5.0481	top50
XiaoL_2021|SRR14117169_k141_18795_1	v64	Siphoviridae	Firmicutes_A	Ruminococcaceae	0.000175948	4.83818e-05	1.13773	0.000569925	0.0205241	patients	0.44586
XiaoL_2021|SRR14117202_k141_7584	v65	Unclassified	Unknown	Unknown	0.00353852	0.000832948	2.41029	1.17598e-08	2.97699e-05	patients	17.1371	top50
XiaoL_2021|SRR14117205_k141_51845_1	v66	Myoviridae	Proteobacteria	Enterobacteriaceae	0.000595643	8.92691e-05	1.34675	5.22692e-05	0.00698421	patients	8.04179	top50
YangY_2021|SRR16124303_k141_70294	v67	Inoviridae	Unknown	Unknown	3.14481e-05	0.000215059	-0.733411	0.000828685	0.0246802	controls	-0.00374069
YangY_2021|SRR16124330_k141_20200	v68	Unclassified	Unknown	Unknown	0.000100589	1.5489e-05	1.48361	1.77669e-07	0.000149923	patients	4.54212	top50
YeohYK_2021|SRR13077663_k141_195273_1	v69	Siphoviridae	Firmicutes_A	Lachnospiraceae	5.36275e-05	0.000139846	-1.15862	0.000277531	0.0141933	controls	1.22296
YeohYK_2021|SRR13077697_k141_115289_1	v6a	Quimbyviridae	Unknown	Unknown	0.000200859	0.000477544	-1.22595	0.000530172	0.0197372	controls	2.25573
YeohYK_2021|SRR13077729_k141_2921	v6b	Siphoviridae	Firmicutes_A	Lachnospiraceae	7.15008e-05	9.65366e-06	0.807714	0.00149391	0.0327431	patients	0.690577
YeohYK_2021|SRR13077737_k141_24934_1	v6c	Siphoviridae	Firmicutes_A	Lachnospiraceae	5.52814e-05	2.6294e-05	1.0107	0.00210212	0.0410927	patients	2.27971
YeohYK_2021|SRR13077865_k141_11534	v6d	Unclassified	Firmicutes_A	Lachnospiraceae	0.000114914	1.72886e-05	1.08811	0.0017282	0.0365722	patients	4.87438	top50
YeohYK_2021|SRR13077904_k141_357378	v6e	Unclassified	Unknown	Unknown	9.20285e-05	3.58265e-06	0.491372	0.00136902	0.0315061	patients	5.08532	top50
YeZ_2018|SRR8675886_k141_201918	v6f	Unclassified	Unknown	Unknown	0.000238081	0.000600253	-1.68492	0.00016429	0.0108786	controls	3.01254
YuJ_2017|DRR127707_k141_5337	v70	Unclassified	Unknown	Unknown	8.06006e-05	1.70659e-05	1.26436	4.31707e-05	0.00684003	patients	3.53547
YuJ_2017|DRR127713_k141_63052	v71	Siphoviridae	Unknown	Unknown	0.000157701	2.84323e-05	0.909207	0.000508969	0.019522	patients	-0.217703
YuJ_2017|DRR127748_k141_50021	v72	Siphoviridae	Unknown	Unknown	7.42336e-05	2.97541e-05	0.872693	0.00186346	0.0380431	patients	-0.495949
YuJ_2017|DRR171618_k141_77807	v73	Unclassified	Unknown	Unknown	1.98341e-05	9.88528e-05	-1.19176	3.68908e-05	0.00649016	controls	7.00729	top50
YuJ_2017|DRR171719_k141_152578	v74	Siphoviridae	Firmicutes_A	Oscillospiraceae	6.90439e-06	2.33609e-05	-0.824407	0.000153353	0.0107837	controls	9.09583	top50
YuJ_2017|DRR171860_k141_13116	v75	Siphoviridae	Firmicutes_A	CAG-138	0.000214856	5.61749e-05	1.13112	0.00113952	0.0291383	patients	6.33165	top50
YuJ_2017|DRR171876_k141_16286_1	v76	Unclassified	Unknown	Unknown	0.000370525	0.000847436	-1.20156	0.00155783	0.0337592	controls	2.17997
YuJ_2017|DRR171887_k141_161042	v77	Unclassified	Firmicutes	Streptococcaceae	0.000301455	2.01109e-05	1.46423	5.97439e-06	0.00220454	patients	4.45352	top50
YunK_2020|SRR10680335_k141_243742	v78	Siphoviridae	Unknown	Unknown	0.000346388	0.000111635	1.2163	0.000806847	0.0244615	patients	4.37973	top50
YunK_2020|SRR10680381_k141_2346	v79	Myoviridae	Unknown	Unknown	0.00150297	0.000372009	1.40457	0.00270888	0.0482925	patients	3.76836
YunK_2020|SRR10680411_k141_31827	v7a	Siphoviridae	Firmicutes_A	Lachnospiraceae	0.000123018	2.57616e-05	0.953493	0.00143859	0.0321594	patients	1.66788
YunK_2020|SRR10680780_k141_71107_1	v7b	Unclassified	Firmicutes_A	Lachnospiraceae	8.69499e-05	3.36406e-05	0.944316	0.00238193	0.0439448	patients	-0.0217594
YunK_2020|SRR10680785_k141_167550_1	v7c	Myoviridae	Proteobacteria	Burkholderiaceae	5.22718e-05	0.000137146	-1.14878	0.000416637	0.0174333	controls	1.95731
YunK_2020|SRR10680785_k141_35548_1	v7d	Unclassified	Unknown	Unknown	1.1378e-05	7.42209e-05	-1.16247	2.60022e-05	0.006269	controls	6.97143	top50
YunK_2020|SRR10680873_k141_107116	v7e	Unclassified	Unknown	Unknown	0.000742359	0.00174546	-1.69373	8.8182e-05	0.00900501	controls	3.56337
ZengQ_2021|SRR9075253_k141_28945_1	v7f	Siphoviridae	Unknown	Unknown	7.734e-05	2.54156e-05	0.872821	0.00229417	0.043093	patients	1.53507
ZengQ_2021|SRR9098827_k141_53491_1	v80	Unclassified	Unknown	Unknown	4.32915e-05	7.51201e-06	0.712153	0.000140911	0.0107837	patients	5.0727	top50
ZengQ_2021|SRR9129030_k141_73218	v81	Unclassified	Actinobacteriota, Firmicutes	Actinomycetaceae, Streptococcaceae	7.54962e-05	6.15633e-06	0.965376	6.78164e-05	0.0076301	patients	3.25973
ZhangS_2021|SRR11649974_k141_274860	v82	Unclassified	Bacteroidota	Tannerellaceae	9.54443e-06	2.58629e-05	-0.531295	0.000299141	0.0145517	controls	2.12244
ZhangS_2021|SRR11649994_k141_95714_1	v83	Siphoviridae	Firmicutes_A	Lachnospiraceae	4.21709e-05	1.55869e-05	0.71941	0.00130365	0.0312051	patients	0.372753
ZhangS_2021|SRR11650018_k141_228785_1	v84	Siphoviridae	Unknown	Unknown	2.17376e-05	8.9062e-05	-0.689324	0.00141232	0.0320654	controls	0.851114
ZhangX_2015|SAMEA2737672_ctg_1676	v85	Siphoviridae	Unknown	Unknown	0.000259604	5.02815e-05	1.1061	0.000858935	0.0251375	patients	2.02747
ZhangX_2015|SAMEA2737680_ctg_1499	v86	Inoviridae	Firmicutes_A	Lachnospiraceae	3.61923e-05	8.93114e-05	-0.720386	0.00244894	0.0444407	controls	0.5861
ZhangX_2015|SAMEA2737713_ctg_871_1	v87	Siphoviridae	Firmicutes_A	Ruminococcaceae	0.00019117	9.34394e-05	1.55562	4.77482e-06	0.00201458	patients	3.57146
ZhangX_2015|SAMEA2737779_ctg_193	v88	Unclassified	Bacteroidota	Bacteroidaceae	0.000373859	0.000983966	-1.79445	0.000589823	0.0206556	controls	1.29001
ZhangX_2015|SAMEA2737823_ctg_211_1	v89	Siphoviridae	Bacteroidota	Bacteroidaceae	0.000201749	0.000408102	-1.66262	0.000396996	0.0168095	controls	3.02421
ZhangX_2015|SAMEA2737866_ctg_457	v8a	Quimbyviridae	Bacteroidota	Bacteroidaceae	0.000215234	0.000450804	-1.12183	0.000971566	0.0264464	controls	3.15116
ZhangY_2020|R0234_k81_48473	v8b	Unclassified	Proteobacteria	Enterobacteriaceae	0.000574756	0.000144197	1.44297	0.000165445	0.0108786	patients	5.43296	top50
ZhangY_2020|R0306_k81_136112	v8c	Siphoviridae	Desulfobacterota_A	Desulfovibrionaceae	9.24217e-06	2.3637e-05	-0.722515	0.000679798	0.0225448	controls	7.71339	top50
ZhangY_2020|R0509_k81_288487_1	v8d	Unclassified	Bacteroidota	Tannerellaceae	6.46503e-06	3.95635e-05	-0.651629	0.000653882	0.0222188	controls	6.20952	top50
ZhangY_2020|R0628_k81_38858	v8e	Siphoviridae	Firmicutes_A	Lachnospiraceae	2.39472e-05	7.08865e-06	0.976719	2.86778e-05	0.00644787	patients	2.7904
ZhangY_2020|R0709_k81_44383	v8f	Siphoviridae	Firmicutes_A	Lachnospiraceae	3.09281e-05	8.4246e-06	0.853612	0.00117162	0.0297732	patients	1.80891
ZhangY_2020|R1001_k81_125975	v90	Unclassified	Firmicutes_A	Anaerovoracaceae	0.000225022	2.12556e-05	0.929609	0.000223815	0.0131765	patients	2.95415
ZhangY_2020|R1026_k81_157902	v91	Siphoviridae	Firmicutes_A	Lachnospiraceae	2.46957e-05	6.16196e-06	0.792196	0.000817422	0.0246346	patients	1.5729
ZhangY_2020|R1402_k81_166786_1	v92	Siphoviridae	Unknown	Unknown	0.000126204	2.08777e-05	1.02463	0.000479838	0.0188327	patients	3.34959
ZhangY_2020|R1707_k81_26576_1	v93	Siphoviridae	Firmicutes_A	Lachnospiraceae	6.3583e-05	8.7942e-06	1.00644	0.000613472	0.0209866	patients	3.54154
ZhangY_2020|R1805_k81_170492	v94	Siphoviridae	Firmicutes_A	Lachnospiraceae	3.83206e-05	6.03185e-06	0.775437	0.000876239	0.0252068	patients	1.09186
ZhangY_2020|R1808_k81_167532	v95	Unclassified	Unknown	Unknown	0.000134679	2.09604e-05	0.852831	0.000288782	0.0143343	patients	3.34909
ZhangY_2020|R2009_k81_54904	v96	Unclassified	Unknown	Unknown	0.000157804	4.21464e-05	0.965954	0.000921805	0.0259283	patients	1.65453
ZhangY_2020|R2027_k81_136162	v97	Siphoviridae	Unknown	Unknown	0.000181254	5.57238e-05	1.15136	0.0021466	0.0416408	patients	0.953314
ZhongH_2019|SD320500347_k81_73479	v98	Siphoviridae	Firmicutes_A	Lachnospiraceae	4.1266e-05	8.78691e-05	-1.04968	0.00118327	0.0297732	controls	-0.0724493
ZhuJ_2018|WGC066692_k141_66866_1	v99	Siphoviridae	Unknown	Unknown	4.01226e-05	8.87228e-05	-1.34946	0.000910965	0.0259113	controls	4.1993	top50
ZhuJ_2018|WGC076259_k141_136792_1	v9a	Quimbyviridae	Unknown	Unknown	0.000148374	0.000378979	-1.27883	0.00282316	0.049459	controls	5.63194	top50
ZhuJ_2018|WGC076269_k141_144768_1	v9b	Unclassified	Firmicutes_A	Lachnospiraceae, CAG-727	0.00013704	0.000484942	-1.21406	0.00191148	0.0388202	controls	2.74159
ZhuJ_2018|WGC076292_k141_144596_1	v9c	Siphoviridae	Unknown	Unknown	4.36065e-05	6.03528e-06	0.942198	0.00132514	0.0313514	patients	2.65618
ZhuJ_2018|WGC076455_k141_3157	v9d	Siphoviridae	Firmicutes_A	Lachnospiraceae	0.00254862	0.000774955	1.84848	6.01355e-05	0.00751959	patients	4.80675	top50
ZhuJ_2018|WGC076493_k141_117015	v9e	Unclassified	Bacteroidota	Bacteroidaceae	3.99313e-05	0.000418634	-0.937111	0.00112805	0.0291383	controls	8.84202	top50
ZhuJ_2018|WGC076510_k141_16921_1	v9f	Myoviridae	Unknown	Unknown	1.63292e-05	3.88586e-05	-0.856972	0.000679888	0.0225448	controls	-0.512183
ZhuQ_2021|SRR11977475_k141_66992	va0	Unclassified	Unknown	Unknown	0.000319117	0.000105612	1.21559	0.000902139	0.0258053	patients	0.929693
ZhuQ_2021|SRR12005699_k141_205501	va1	Siphoviridae	Unknown	Unknown	4.24133e-05	8.55899e-05	-0.989988	0.00239302	0.0439448	controls	0.497478
ZuoK_2019|ERR3021311_k141_168755	va2	Unclassified	Unknown	Unknown	1.83755e-05	5.16842e-05	-0.708625	0.000209495	0.0124785	controls	4.51839	top50
ZuoT_2020|SRR10682059_k141_19453	va3	Myoviridae	Proteobacteria	Burkholderiaceae	1.7306e-05	5.9106e-05	-0.878134	0.00192754	0.0388202	controls	1.69684
ZuoT_2020|SRR10682257_k141_2574	va4	Siphoviridae	Unknown	Unknown	0.000183284	7.73458e-05	1.08555	0.00178039	0.0370952	patients	3.3165
ZuoT_2020|SRR10682368_k141_20283	va5	Myoviridae	Unknown	Unknown	8.33805e-06	2.27217e-05	-0.575469	0.00149389	0.0327431	controls	2.967
