# Supplementary material for: Structural changes in the gut virome of patients with atherosclerotic cardiovascular disease
Source: Microbiol Spectr. 2023 Dec 5;12(1):e01050-23. doi: 10.1128/spectrum.01050-23 (PMC10782949; doi:10.1128/spectrum.01050-23)
Supplement: Table S4 — Detailed information of 22 KOs that significantly differed in occurrence frequency between ACVD-enriched and control-enriched vOTUs. [file spectrum.01050-23-s0004.xlsx]

## Sheet: S.Table4
Table S4| Detailed information of 22 KOs that significantly differed in occurrence frequency between ACVD-enriched and control-enriched vOTUs.
KO ID	Occurred in the control-enriched vOTUs	Occurrence rate	Occurred in the ACVD-enriched vOTUs	Occurrence rate	Fisher's p-value	Enriched in	Description	KEGG level A	KEGG level B	KEGG level C
K14059	8	0.133333	40	0.380952	0.000681379	patients	int; integrase	Not Included in Pathway or Brite	Unclassified: genetic information processing	Replication and repair
K01520	6	0.1	0	0	0.00195831	controls	dut, DUT; dUTP pyrophosphatase [EC:3.6.1.23]	Metabolism	Nucleotide metabolism	Pyrimidine metabolism [PATH:ko00240]
K01185	5	0.0833333	0	0	0.00569689	controls	E3.2.1.17; lysozyme [EC:3.2.1.17]	Not Included in Pathway or Brite	Unclassified: metabolism	Enzymes with EC numbers
K06919	3	0.05	21	0.2	0.0104086	patients	K06919; putative DNA primase/helicase	Not Included in Pathway or Brite	Unclassified: genetic information processing	Replication and repair
K03111	11	0.183333	6	0.0571429	0.0154084	controls	ssb; single-strand DNA-binding protein	Genetic Information Processing	Replication and repair	DNA replication [PATH:ko03030]
K08640	4	0.0666667	0	0	0.0163786	controls	E3.4.17.14; zinc D-Ala-D-Ala carboxypeptidase [EC:3.4.17.14]	Brite Hierarchies	Protein families: metabolism	Peptidases and inhibitors [BR:ko01002]
K09960	4	0.0666667	0	0	0.0163786	controls	K09960; uncharacterized protein	Not Included in Pathway or Brite	Poorly characterized	Function unknown
K09961	4	0.0666667	0	0	0.0163786	controls	K09961; uncharacterized protein	Not Included in Pathway or Brite	Poorly characterized	Function unknown
K10954	4	0.0666667	0	0	0.0163786	controls	zot; zona occludens toxin	Human Diseases	Infectious disease: bacterial	Vibrio cholerae infection [PATH:ko05110]
K07729	7	0.116667	3	0.0285714	0.0374383	controls	K07729; putative transcriptional regulator	Brite Hierarchies	Protein families: genetic information processing	Transcription factors [BR:ko03000]
K01358	11	0.183333	8	0.0761905	0.0452902	controls	clpP, CLPP; ATP-dependent Clp protease, protease subunit [EC:3.4.21.92]	Cellular Processes	Cell growth and death	Cell cycle - Caulobacter [PATH:ko04112]
K02005	3	0.05	0	0	0.0465496	controls	ABC.CD.TX; HlyD family secretion protein	Not Included in Pathway or Brite	Unclassified: signaling and cellular processes	Structural proteins
K03700	3	0.05	0	0	0.0465496	controls	recU; recombination protein U	Brite Hierarchies	Protein families: genetic information processing	DNA repair and recombination proteins [BR:ko03400]
K04773	3	0.05	0	0	0.0465496	controls	sppA; protease IV [EC:3.4.21.-]	Brite Hierarchies	Protein families: metabolism	Peptidases and inhibitors [BR:ko01002]
K19353	3	0.05	0	0	0.0465496	controls	eptC; heptose-I-phosphate ethanolaminephosphotransferase [EC:2.7.8.-]	Metabolism	Glycan biosynthesis and metabolism	Lipopolysaccharide biosynthesis [PATH:ko00540]
